# Supplementary material for: Formicarium-Inspired Hierarchical Conductive Architecture for CoSe2@MoSe2 Catalysts Towards Advanced Anion Exchange Membrane Electrolyzers
Source: Molecules. 2025 May 8;30(10):2087. doi: 10.3390/molecules30102087 (PMC12114377; doi:10.3390/molecules30102087)
Supplement: Supplementary file 1 [file molecules-30-02087-s001.zip]

Archive with 1 entries (1 files):
- molecules-3587640-supplementary.pdf
